# Supplementary material for: Ion Mobility in Thick and Thin Poly-3,4 Ethylenedioxythiophene Films—From EQCM to Actuation
Source: Polymers (Basel). 2021 Jul 26;13(15):2448. doi: 10.3390/polym13152448 (PMC8348298; doi:10.3390/polym13152448)
Supplement: Supplementary file 1 [file polymers-13-02448-s001.zip]

Archive with 1 entries (1 files):
- polymers-1295010-supplementary.pdf
